# Supplementary material for: Is dental autotransplantation underestimated and underused by Syrian dentists?
Source: J Educ Eval Health Prof. 2021 Aug 4;18:18. doi: 10.3352/jeehp.2021.18.18 (PMC8385419; doi:10.3352/jeehp.2021.18.18)
Supplement: Supplementary file 1 [file jeehp-18-18-dataset1.xlsx]

## Sheet: Sheet1
SerialNo	Gender	Age	Work Sector	Speciality	Time of Practicing Dentistry as a Profession (in Years)	Do you consider DAT while developing treatment plans?	How many cases you considered (the whole practice period)?	The reason you do NOT consider DAT in your treatment plan?	The reason you do consider DAT in your treatment plan?	Do you beleive that DAT is a viable treatment option?
1	Male	26	Private	Other	3	No	0	Better alternatives	#NULL!	Yes
2	Female	31	Private	Other	8	Yes	1	#NULL!	Patient Acceptability/ Suitability	I Don't Know
3	Female	27	Private	Other	5	Yes	0	#NULL!	Patient Acceptability/ Suitability	Yes
4	Female	31	Private	Other	8	No	0	Patients (No Motivation/ Not Suitable)	#NULL!	I Don't Know
5	Male	42	Private	OMFS	9	No	0	Inviable Treatment Option	#NULL!	No
6	Male	32	Private	Other	8	No	0	Better alternatives	#NULL!	I Don't Know
7	Male	45	Private	GP	22	No	0	No Experience	#NULL!	I Don't Know
8	Male	42	Private	GP	15	Yes	5	#NULL!	Patient Acceptability/ Suitability	Yes
9	Male	30	Private	Other	6	No	0	Inviable Treatment Option	#NULL!	No
10	Male	54	Private	GP	28	No	0	Patients (No Motivation/ Not Suitable)	#NULL!	No
11	Male	49	Private	OMFS	21	No	0	Patients (No Motivation/ Not Suitable)	#NULL!	I Don't Know
12	Male	75	Private	Other	48	No	0	No Experience	#NULL!	I Don't Know
13	Male	40	Private	GP	20	No	0	No Experience	#NULL!	I Don't Know
14	Male	81	Private	OMFS	50	Yes	10	#NULL!	Good Outcome of Previous Experience	Yes
15	Male	43	Private	Other	20	No	1	Better alternatives	#NULL!	No
16	Male	69	Private	GP	45	No	3	Better alternatives	#NULL!	No
17	Male	34	Private	Perio	10	No	0	Better alternatives	#NULL!	No
18	Male	75	Private	Other	40	No	1	Inviable Treatment Option	#NULL!	No
19	Female	45	Private	OMFS	15	Yes	0	#NULL!	Best Treatment Option	I Don't Know
20	Male	51	Private	GP	27	No	1	Bad Outcome of Previous Experience	#NULL!	No
21	Female	30	Private	Other	7	No	0	No Experience	#NULL!	I Don't Know
22	Male	65	Private	GP	41	No	0	No Experience	#NULL!	Yes
23	Male	47	Private	GP	25	No	0	Patients (No Motivation/ Not Suitable)	#NULL!	Yes
24	Male	47	Private	GP	20	No	0	Better alternatives	#NULL!	No
25	Female	55	Public	OMFS	20	Yes	3	#NULL!	Patient Acceptability/ Suitability	Yes
26	Female	31	Public	OMFS	6	No	0	Other	#NULL!	I Don't Know
27	Male	28	Private	OMFS	4	Yes	0	#NULL!	A Way for oral surgery training	Yes
28	Male	32	Private	Other	9	No	0	No Experience	#NULL!	I Don't Know
29	Female	29	Private	Perio	4	No	0	Better alternatives	#NULL!	No
30	Female	34	Private	Other	15	Yes	1	#NULL!	Best Treatment Option	Yes
31	Male	25	Private	Other	2	No	0	No Experience	#NULL!	No
32	Male	30	Public	Other	4	Yes	1	#NULL!	Affordable Treatment	Yes
33	Female	35	Private	OMFS	13	No	1	Other	#NULL!	Yes
34	Male	28	Private	Other	5	Yes	0	#NULL!	Affordable Treatment	Yes
35	Female	25	Private	Other	2	No	0	Patients (No Motivation/ Not Suitable)	#NULL!	Yes
36	Male	54	Private	OMFS	33	No	14	Better alternatives	#NULL!	No
37	Female	31	Private	Other	8	Yes	0	#NULL!	Other	Yes
38	Female	37	Private	Other	13	Yes	1	#NULL!	Best Treatment Option	I Don't Know
39	Male	34	Public	OMFS	10	No	0	Better alternatives	#NULL!	Yes
40	Male	31	Public	OMFS	8	No	0	Patients (No Motivation/ Not Suitable)	#NULL!	Yes
41	Male	28	Public	OMFS	3	No	0	Better alternatives	#NULL!	No
42	Female	26	Public	OMFS	3	No	0	Patients (No Motivation/ Not Suitable)	#NULL!	I Don't Know
43	Male	26	Public	OMFS	4	Yes	2	#NULL!	Affordable Treatment	Yes
44	Male	29	Public	OMFS	4	Yes	0	#NULL!	Affordable Treatment	I Don't Know
45	Male	28	Public	OMFS	4	No	0	Inviable Treatment Option	#NULL!	No
46	Female	30	Private	Other	8	No	0	Better alternatives	#NULL!	I Don't Know
47	Male	29	Public	OMFS	5	No	0	Better alternatives	#NULL!	No
48	Female	51	Private	OMFS	28	Yes	0	#NULL!	Affordable Treatment	I Don't Know
49	Female	51	Private	OMFS	28	Yes	2	#NULL!	Patient Acceptability/ Suitability	Yes
50	Male	53	Private	Other	29	No	0	Inviable Treatment Option	#NULL!	No
51	Female	38	Public	OMFS	14	No	0	Better alternatives	#NULL!	No
52	Male	41	Private	Other	17	Yes	2	#NULL!	Affordable Treatment	Yes
53	Male	28	Private	Other	4	No	0	No Experience	#NULL!	Yes
54	Male	35	Private	Other	13	No	0	Little Experience	#NULL!	I Don't Know
55	Female	28	Public	Other	4	No	0	Little Experience	#NULL!	I Don't Know
56	Male	48	Private	OMFS	24	Yes	2	#NULL!	Affordable Treatment	Yes
57	Male	27	Private	Perio	4	No	0	Other	#NULL!	I Don't Know
58	Female	27	Public	Perio	4	Yes	1	#NULL!	A Way for oral surgery training	Yes
59	Male	32	Public	OMFS	9	No	0	Little Experience	#NULL!	I Don't Know
60	Female	35	Private	Other	12	No	0	No Experience	#NULL!	I Don't Know
61	Male	27	Public	Other	4	No	0	Other	#NULL!	No
62	Female	27	Public	Other	4	No	0	No Experience	#NULL!	I Don't Know
63	Female	38	Private	Other	15	No	0	No Experience	#NULL!	I Don't Know
64	Female	27	Public	Other	4	No	0	No Experience	#NULL!	I Don't Know
65	Male	30	Private	Other	4	No	0	No Experience	#NULL!	I Don't Know
66	Female	32	Private	Other	8	No	0	No Experience	#NULL!	I Don't Know
67	Male	40	Private	Other	17	No	1	Better alternatives	#NULL!	No
68	Male	25	Public	Other	3	Yes	1	#NULL!	Patient Acceptability/ Suitability	Yes
69	Female	30	Public	OMFS	6	Yes	2	#NULL!	A Way for oral surgery training	Yes
70	Male	26	Private	GP	3	No	0	Little Experience	#NULL!	I Don't Know
71	Male	25	Private	Other	3	Yes	1	#NULL!	Patient Acceptability/ Suitability	Yes
72	Male	67	Private	Other	42	Yes	0	#NULL!	Other	Yes
73	Male	42	Public	OMFS	15	No	0	Better alternatives	#NULL!	No
74	Male	38	Private	OMFS	9	No	1	Other	#NULL!	Yes
75	Female	29	Private	GP	6	Yes	0	#NULL!	Other	Yes
76	Male	34	Private	GP	9	No	0	No Experience	#NULL!	Yes
77	Female	29	Private	Other	7	No	1	Bad Outcome of Previous Experience	#NULL!	No
78	Male	44	Private	Other	17	No	0	No Experience	#NULL!	I Don't Know
79	Male	57	Private	Other	34	No	0	Better alternatives	#NULL!	I Don't Know
80	Male	34	Private	OMFS	8	No	0	No Experience	#NULL!	I Don't Know
81	Male	50	Private	GP	25	No	0	Little Experience	#NULL!	Yes
82	Male	31	Private	Other	8	No	0	Better alternatives	#NULL!	No
83	Female	27	Private	GP	4	No	0	No Experience	#NULL!	Yes
84	Male	24	Private	GP	2	No	0	No Experience	#NULL!	No
85	Female	25	Public	Other	2	Yes	0	#NULL!	Affordable Treatment	Yes
86	Male	23	Private	GP	2	No	0	Little Experience	#NULL!	Yes
87	Male	30	Public	OMFS	8	No	0	Patients (No Motivation/ Not Suitable)	#NULL!	Yes
88	Male	33	Public	Other	11	No	0	Little Experience	#NULL!	No
89	Female	25	Public	Other	4	Yes	2	#NULL!	Affordable Treatment	I Don't Know
90	Male	27	Public	Other	4	Yes	2	#NULL!	Good Outcome of Previous Experience	Yes
91	Male	36	Private	Other	8	No	0	Better alternatives	#NULL!	Yes
92	Female	29	Public	Other	4	Yes	0	#NULL!	Best Treatment Option	Yes
93	Female	26	Public	Other	3	No	0	No Experience	#NULL!	I Don't Know
94	Female	26	Public	Other	3	Yes	1	#NULL!	Affordable Treatment	I Don't Know
95	Female	28	Public	Other	4	No	0	No Experience	#NULL!	I Don't Know
96	Female	27	Public	OMFS	4	No	0	Better alternatives	#NULL!	I Don't Know
97	Male	28	Public	OMFS	5	No	0	Inviable Treatment Option	#NULL!	No
98	Male	59	Public	OMFS	37	No	3	Bad Outcome of Previous Experience	#NULL!	No
99	Male	30	Private	Other	6	Yes	0	#NULL!	Other	I Don't Know
100	Female	32	Private	Other	7	No	0	Inviable Treatment Option	#NULL!	No
101	Male	26	Public	OMFS	3	No	0	Better alternatives	#NULL!	No
102	Female	34	Private	Other	10	No	0	Inviable Treatment Option	#NULL!	No
103	Male	29	Public	OMFS	6	Yes	0	#NULL!	Other	Yes
104	Male	34	Public	OMFS	10	No	0	Better alternatives	#NULL!	Yes
105	Male	31	Private	Other	7	No	0	Other	#NULL!	I Don't Know
106	Male	32	Private	GP	8	No	0	Patients (No Motivation/ Not Suitable)	#NULL!	Yes
107	Male	30	Private	Other	8	No	0	Little Experience	#NULL!	No
108	Male	29	Private	OMFS	5	No	8	Patients (No Motivation/ Not Suitable)	#NULL!	No
109	Male	28	Private	GP	5	No	0	Patients (No Motivation/ Not Suitable)	#NULL!	No
110	Male	31	Public	Other	8	Yes	0	#NULL!	Affordable Treatment	Yes
111	Female	26	Public	Other	3	Yes	0	#NULL!	Other	Yes
112	Male	23	Public	Other	1	Yes	0	#NULL!	Affordable Treatment	Yes
113	Female	26	Public	Perio	3	Yes	0	#NULL!	Affordable Treatment	Yes
114	Male	26	Public	Perio	3	Yes	0	#NULL!	Affordable Treatment	Yes
115	Female	25	Public	Perio	2	No	0	No Experience	#NULL!	I Don't Know
116	Male	26	Public	Perio	5	Yes	0	#NULL!	Patient Acceptability/ Suitability	Yes
117	Female	27	Public	Perio	4	No	0	Better alternatives	#NULL!	No
118	Female	28	Public	Perio	5	No	0	No Experience	#NULL!	I Don't Know
119	Male	39	Private	OMFS	17	Yes	2	#NULL!	Affordable Treatment	Yes
120	Male	31	Public	Other	8	No	0	Better alternatives	#NULL!	No
121	Female	25	Public	GP	2	No	0	Better alternatives	#NULL!	No
122	Female	27	Public	OMFS	4	No	1	Bad Outcome of Previous Experience	#NULL!	No
123	Male	27	Public	OMFS	5	Yes	2	#NULL!	A Way for oral surgery training	Yes
124	Male	36	Public	OMFS	11	No	0	Inviable Treatment Option	#NULL!	No
125	Female	26	Private	GP	3	Yes	0	#NULL!	Affordable Treatment	Yes
126	Female	29	Public	Other	5	No	0	No Experience	#NULL!	Yes
127	Female	36	Private	Other	12	No	0	Inviable Treatment Option	#NULL!	No
128	Male	39	Private	GP	17	No	0	Better alternatives	#NULL!	No
129	Male	40	Private	GP	14	No	0	No Experience	#NULL!	I Don't Know
130	Male	58	Public	OMFS	36	No	3	Bad Outcome of Previous Experience	#NULL!	No
131	Male	50	Public	OMFS	26	Yes	2	#NULL!	Patient Acceptability/ Suitability	Yes
132	Male	30	Private	GP	6	No	0	Patients (No Motivation/ Not Suitable)	#NULL!	Yes
133	Male	31	Public	OMFS	8	Yes	2	#NULL!	Affordable Treatment	Yes
134	Male	38	Public	OMFS	14	No	0	Other	#NULL!	No
135	Male	29	Private	OMFS	8	Yes	1	#NULL!	Affordable Treatment	Yes
136	Male	39	Public	OMFS	8	No	0	No Experience	#NULL!	Yes
137	Male	24	Public	GP	1	Yes	0	#NULL!	Best Treatment Option	I Don't Know
138	Male	27	Public	Other	3	Yes	0	#NULL!	Affordable Treatment	Yes
139	Female	42	Public	Other	20	No	0	Inviable Treatment Option	#NULL!	No
140	Female	27	Public	Other	3	Yes	0	#NULL!	Best Treatment Option	Yes
141	Male	27	Public	Other	3	Yes	0	#NULL!	Affordable Treatment	I Don't Know
142	Female	28	Public	GP	4	No	0	No Experience	#NULL!	Yes
143	Male	27	Public	GP	3	No	0	Better alternatives	#NULL!	Yes
144	Male	32	Public	OMFS	5	No	0	Better alternatives	#NULL!	I Don't Know
145	Female	30	Public	OMFS	3	No	1	Bad Outcome of Previous Experience	#NULL!	No
146	Male	28	Public	OMFS	4	No	0	Better alternatives	#NULL!	No
147	Male	32	Private	Other	9	No	0	Better alternatives	#NULL!	I Don't Know
148	Male	40	Public	Other	15	No	0	Better alternatives	#NULL!	No
149	Female	28	Private	Perio	5	No	0	Patients (No Motivation/ Not Suitable)	#NULL!	Yes
150	Male	29	Public	OMFS	6	No	0	Better alternatives	#NULL!	I Don't Know
151	Male	34	Public	OMFS	11	No	6	Patients (No Motivation/ Not Suitable)	#NULL!	Yes
152	Female	24	Private	GP	2	No	0	Better alternatives	#NULL!	I Don't Know
153	Female	24	Public	OMFS	2	No	0	Better alternatives	#NULL!	I Don't Know
154	Male	26	Public	OMFS	3	No	0	Inviable Treatment Option	#NULL!	No
155	Male	25	Public	OMFS	2	No	1	Little Experience	#NULL!	I Don't Know
156	Male	41	Public	OMFS	17	No	2	Better alternatives	#NULL!	I Don't Know
157	Male	25	Public	OMFS	2	No	0	Patients (No Motivation/ Not Suitable)	#NULL!	Yes
158	Male	30	Public	Perio	8	No	0	Inviable Treatment Option	#NULL!	No
159	Male	24	Public	OMFS	1	No	0	Better alternatives	#NULL!	I Don't Know
160	Male	48	Public	Other	25	Yes	3	#NULL!	Patient Acceptability/ Suitability	Yes
161	Male	52	Private	GP	27	No	2	Bad Outcome of Previous Experience	#NULL!	Yes
162	Female	24	Private	Other	2	No	0	Patients (No Motivation/ Not Suitable)	#NULL!	I Don't Know
163	Female	28	Public	OMFS	5	Yes	1	#NULL!	Affordable Treatment	Yes
164	Male	26	Public	OMFS	3	Yes	1	#NULL!	Patient Acceptability/ Suitability	Yes
165	Male	26	Public	OMFS	4	No	0	Better alternatives	#NULL!	No
166	Male	24	Public	OMFS	2	Yes	0	#NULL!	Affordable Treatment	No
167	Male	38	Public	OMFS	12	No	1	Bad Outcome of Previous Experience	#NULL!	No
168	Male	25	Public	OMFS	3	Yes	0	#NULL!	A Way for oral surgery training	I Don't Know
169	Male	27	Public	OMFS	4	No	0	Better alternatives	#NULL!	Yes
170	Male	32	Public	OMFS	7	No	0	Better alternatives	#NULL!	Yes
171	Male	30	Public	OMFS	7	No	1	Better alternatives	#NULL!	No
172	Male	28	Public	OMFS	5	Yes	0	#NULL!	Affordable Treatment	Yes
173	Male	28	Public	OMFS	5	Yes	0	#NULL!	Affordable Treatment	Yes
174	Male	29	Public	OMFS	7	No	0	Inviable Treatment Option	#NULL!	No
175	Male	30	Public	OMFS	8	No	0	Inviable Treatment Option	#NULL!	No
176	Male	31	Private	Other	8	No	0	Little Experience	#NULL!	I Don't Know
177	Female	26	Public	Other	4	No	0	No Experience	#NULL!	Yes
178	Male	25	Public	Other	2	No	0	Little Experience	#NULL!	I Don't Know
179	Male	29	Private	Perio	6	Yes	1	#NULL!	Affordable Treatment	I Don't Know
180	Male	36	Private	GP	6	No	0	Better alternatives	#NULL!	No
181	Male	43	Public	OMFS	20	No	1	Better alternatives	#NULL!	No
182	Female	27	Private	GP	4	Yes	0	#NULL!	Best Treatment Option	Yes
183	Male	66	Private	Perio	43	No	0	Little Experience	#NULL!	I Don't Know
184	Female	26	Public	Other	4	No	0	Better alternatives	#NULL!	Yes
185	Female	26	Public	Other	4	No	0	Little Experience	#NULL!	Yes
186	Female	29	Private	GP	5	No	0	Other	#NULL!	Yes
187	Female	27	Private	GP	4	No	0	Patients (No Motivation/ Not Suitable)	#NULL!	Yes
188	Male	32	Private	GP	8	No	0	Patients (No Motivation/ Not Suitable)	#NULL!	No
189	Female	27	Private	Other	5	No	0	No Experience	#NULL!	Yes
190	Female	26	Private	GP	4	No	0	Better alternatives	#NULL!	I Don't Know
191	Male	45	Private	GP	8	Yes	2	#NULL!	Good Outcome of Previous Experience	Yes
192	Female	28	Private	GP	4	No	0	Patients (No Motivation/ Not Suitable)	#NULL!	I Don't Know
193	Female	30	Private	OMFS	8	No	0	Better alternatives	#NULL!	I Don't Know
194	Female	28	Private	GP	4	Yes	0	#NULL!	Other	Yes
195	Female	28	Public	OMFS	7	No	0	Better alternatives	#NULL!	Yes
196	Female	28	Public	Other	5	No	0	No Experience	#NULL!	Yes
197	Female	27	Public	Perio	4	Yes	1	#NULL!	Patient Acceptability/ Suitability	Yes
198	Male	31	Public	OMFS	8	Yes	3	#NULL!	Affordable Treatment	Yes
199	Male	65	Public	OMFS	41	No	9	Better alternatives	#NULL!	No
200	Female	31	Private	Other	8	No	0	Better alternatives	#NULL!	I Don't Know
201	Male	31	Public	Perio	5	No	0	Better alternatives	#NULL!	No
202	Female	36	Private	Perio	14	No	2	Bad Outcome of Previous Experience	#NULL!	I Don't Know
203	Male	30	Public	OMFS	7	No	0	Better alternatives	#NULL!	No
204	Male	30	Private	Other	7	No	0	No Experience	#NULL!	I Don't Know
205	Male	48	Private	Perio	25	No	2	Better alternatives	#NULL!	No
206	Female	26	Public	Perio	2	No	0	No Experience	#NULL!	I Don't Know
207	Male	30	Public	Other	8	No	0	Better alternatives	#NULL!	No
208	Female	26	Public	Perio	4	No	0	No Experience	#NULL!	I Don't Know
209	Male	27	Public	Perio	4	No	0	Better alternatives	#NULL!	No
210	Female	32	Private	Other	9	Yes	1	#NULL!	Other	I Don't Know
211	Female	33	Private	Other	9	Yes	0	#NULL!	Affordable Treatment	I Don't Know
212	Female	32	Private	Perio	9	No	0	No Experience	#NULL!	I Don't Know
213	Female	28	Public	Perio	5	Yes	2	#NULL!	Affordable Treatment	Yes
214	Female	48	Private	GP	25	Yes	1	#NULL!	Patient Acceptability/ Suitability	Yes
215	Male	46	Private	Perio	21	Yes	4	#NULL!	Patient Acceptability/ Suitability	Yes
216	Male	41	Private	Perio	19	No	0	Other	#NULL!	I Don't Know
217	Female	29	Private	GP	5	Yes	2	#NULL!	Patient Acceptability/ Suitability	Yes
218	Male	36	Private	OMFS	12	No	2	Better alternatives	#NULL!	No
219	Male	43	Private	OMFS	21	No	7	Better alternatives	#NULL!	No
220	Female	32	Private	Other	9	No	0	No Experience	#NULL!	I Don't Know
221	Male	30	Public	OMFS	7	No	0	Patients (No Motivation/ Not Suitable)	#NULL!	I Don't Know
222	Female	31	Private	GP	8	No	0	No Experience	#NULL!	I Don't Know
223	Female	27	Public	Other	4	Yes	0	#NULL!	A Way for oral surgery training	Yes
224	Male	42	Public	GP	20	No	0	No Experience	#NULL!	I Don't Know
225	Male	48	Public	Other	25	No	0	Inviable Treatment Option	#NULL!	No
226	Female	31	Private	GP	8	No	0	Patients (No Motivation/ Not Suitable)	#NULL!	Yes
227	Male	30	Private	GP	8	No	0	No Experience	#NULL!	I Don't Know
228	Male	48	Public	OMFS	25	No	0	Better alternatives	#NULL!	I Don't Know
229	Female	30	Private	OMFS	7	No	0	Better alternatives	#NULL!	I Don't Know
230	Female	24	Public	Perio	2	No	0	No Experience	#NULL!	I Don't Know
231	Male	28	Public	GP	6	No	0	Better alternatives	#NULL!	No
232	Male	33	Private	GP	8	No	0	Little Experience	#NULL!	Yes
233	Male	52	Private	OMFS	29	No	3	Bad Outcome of Previous Experience	#NULL!	No
234	Male	31	Private	Perio	7	No	0	Patients (No Motivation/ Not Suitable)	#NULL!	Yes
235	Male	30	Public	OMFS	7	No	0	No Experience	#NULL!	I Don't Know
236	Male	28	Private	Other	3	Yes	1	#NULL!	Best Treatment Option	Yes
237	Male	29	Private	GP	6	Yes	2	#NULL!	Patient Acceptability/ Suitability	Yes
238	Male	30	Private	OMFS	7	No	0	Better alternatives	#NULL!	No
239	Female	31	Private	GP	8	No	0	No Experience	#NULL!	No
240	Male	53	Private	GP	30	No	2	Patients (No Motivation/ Not Suitable)	#NULL!	No
241	Male	33	Private	GP	8	No	0	Better alternatives	#NULL!	No
242	Female	31	Private	GP	7	No	0	Better alternatives	#NULL!	I Don't Know
243	Male	32	Private	GP	8	No	0	No Experience	#NULL!	Yes
244	Male	31	Private	Perio	7	No	0	Better alternatives	#NULL!	Yes
245	Female	30	Private	Perio	6	No	0	Little Experience	#NULL!	Yes
246	Male	27	Public	Other	4	No	0	Better alternatives	#NULL!	I Don't Know
247	Male	29	Public	OMFS	6	No	0	Better alternatives	#NULL!	No
248	Female	27	Public	Other	4	No	0	No Experience	#NULL!	Yes
249	Male	72	Private	Other	50	Yes	0	#NULL!	Other	Yes
250	Male	31	Public	Perio	8	No	0	Little Experience	#NULL!	Yes
251	Female	30	Private	Other	7	No	0	Little Experience	#NULL!	Yes
252	Male	31	Private	Perio	7	Yes	0	#NULL!	Patient Acceptability/ Suitability	Yes
253	Female	28	Public	Perio	5	Yes	2	#NULL!	Affordable Treatment	Yes
254	Male	34	Private	OMFS	10	No	3	Patients (No Motivation/ Not Suitable)	#NULL!	Yes
255	Male	30	Public	Perio	3	No	0	Better alternatives	#NULL!	No
256	Male	32	Private	OMFS	10	No	0	Little Experience	#NULL!	Yes
257	Male	30	Public	Other	5	Yes	0	#NULL!	Best Treatment Option	I Don't Know
258	Female	28	Public	Other	4	No	0	No Experience	#NULL!	Yes
